# Supplementary material for: A toxic gain-of-function variant in MAPK8IP3 provides insights into JIP3 cellular roles
Source: JCI Insight. 2025 Mar 20;10(8):e187199. doi: 10.1172/jci.insight.187199 (PMC12016931; doi:10.1172/jci.insight.187199)
Supplement: Supporting data values [file jciinsight-10-187199-s261.xlsx]

## Sheet: Fig. 1A
	Ctrl	Ctrl	Ctrl	WT-JIP3	WT-JIP3	WT-JIP3	MT-JIP3	MT-JIP3	MT-JIP3
siLuc	96	99.5294	104.471	72.9412	69.4118	77.1765	71.0588	90.1176	80.9412
siJIP4	125.412	122.588	99.7647	113.412	114.353	100	69.6471	72.2353	82.5882

## Sheet: Fig. 1B
	Ctrl	Ctrl	Ctrl	WT-JIP3	WT-JIP3	WT-JIP3	MT-JIP3	MT-JIP3	MT-JIP3
siLuc	98.3048	105.423	96.2718	132.875	138.468	126.267	117.624	127.792	109.998
siJIP4	104.914	109.49	98.3053	100.847	104.406	97.7969	118.64	120.674	113.557

## Sheet: Fig. 1G
Mean speed (um/s)-Left pannel				Tracking Distance from Origin (um)-Right pannel
WT	MT			WT	MT
0.120805	0.070801			0.297433	0.3414
0.106948	0.095562			0.860067	0.144567
0.156705	0.174131			0.913733	1.16527
0.115457	0.12604			0.1604	0.020767
0.274456	0.151386			0.6737	0.726633
0.109533	0.100308			0.564667	0.1796
0.308057	0.101542			0.334233	0.780633
0.284278	0.041927			1.8192	0.282367
0.212583	0.121577			0.248733	0.179167
0.368459	0.029572			0.376033	0.2372
0.349993	0.056125			0.778433	0.1275
0.196112	0.161662			0.481467	0.454633
0.397334	0.122492			2.37323	0.441133
0.294321	0.225237			0.711267	0.4817
0.58025	0.217517			0.379067	0.173933
0.244979	0.066361			0.139333	0.264367
0.11878	0.089515			0.401267	0.751133
	0.043942			1.29547	0.373767
	0.145415				0.4043
	0.290131				0.363767
	0.19922				0.501467
	0.286506				1.02683
	0.030832				0.226433
	0.096646				0.440667
	0.069776				0.0584
	0.257115				0.4788
	0.37246				0.9788
					0.054433

## Sheet: Fig. 2A
Realtive cell proliferation (%)-Left pannel
	Vehicle	Vehicle	Vehicle	Vehicle	Vehicle	LPS	LPS	LPS	LPS	LPS
Patient	51.2873	49.2791	57.312	56.1277	48.8156	55.1493	52.1627	51.3903	51.1844	43.3059
C2934	99.4336	101.39	97.4768	96.7044	105.973	114.779	118.28	107.57	110.505	109.938
C3529	113.903	126.056	124.099	111.998	117.662	143.357	136.251	138.363	142.997	138.105
Realtive Caspase 3/7 activity (%)-Right pannel
	Vehicle	Vehicle	Vehicle	Vehicle	Vehicle	LPS	LPS	LPS	LPS	LPS
Patient	118.33	122.922	119.876	124.727	120.334	128.452	136.669	125.941	126.747	131.568
C2934	99.3561	109.787	90.857	104.334	94.2737	90.6638	74.6314	87.5732	78.1123	70.9938
C3529	106.696	91.2433	103.799	98.2874	84.2988	87.7664	94.3339	80.0399	82.3211	78.7857

## Sheet: Fig. 2F
Distance to nucleus (uM)
	Control	Patient
	4.90771	2.25
	4.96141	5.82505
	2.66517	2.70046
	4.78076	3.77533
	4.46661	4.35029
	5.72522	4.97525
	5.98837	4.95057
	4.30501	4.95101
	4.34166	4.95158
	4.97318	5.30053
	3.41559	5.001
	4.5478	6.85114
	3.45588	6.80165
	9.99503	6.9772
	4.60122	7.87694
	3.82116	6.07829
	3.95996	6.2532
	3.96548	2.58481
	4.19233	2.58711
	4.3135	11.6022
	9.91747	12.5275
	4.4847	12.528
	3.80173	1.6481
	9.75686	3.28653
	5.93722	5.95635
	10.301	2.4683
	10.0366	2.49625
	3.9538	7.48102
	2.81747	7.48206
	4.14201	7.50704
	4.78566	7.48319
	3.87105	2.19915
	9.49543	3.98826
	4.13559	6.43321
	5.59045	12.5042
	5.70197	12.5292
	2.74465	12.5049
	4.14646	12.5299
	11.0658	12.5549
	4.32616	12.5056
	11.3449	12.5306
	3.97846	10.7307
	4.51034	10.7807
	4.5454	10.8065
	9.54336	10.8074
	11.2728	4.01754
	4.58394	4.01995
	4.60333	4.09222
	5.45693	4.11711
	10.317	4.14435
	11.3096	1.55242
	4.32001	1.57659
	10.3057	1.60078
	10.4552	1.58311
	4.50014	1.56605
	4.76721	2.24555
	10.5308	2.27005
	10.7268	5.89417
	10.2875	2.59856
	4.71679	3.76181
	4.81567	4.08389
	5.02121	9.43961
	5.17331	7.71962
	10.6406	4.41595
	5.20847	4.41942
	5.8869	5.2345
	5.58329	6.10456
	5.60251	6.57742
	11.0463	1.7967
	6.05418	1.78273
	11.1916	6.58217
	7.03962	6.60705
	7.28577	6.65681
	8.10193	6.93055
	11.677	10.6199
	11.6911	10.6215
	11.4882	10.6464
	11.7178	5.56608
	11.7324	1.63267
	11.3188	3.20244
	10.3086	3.208
	11.2967	3.21374
	11.4305	4.65296
	11.2112	4.63209
	11.7427	4.65678
		4.68148
		4.6114
		4.63607
		4.66074
		4.68542
		4.64018
		4.68948
		5.81727
		7.45792
		7.48281
		10.7478
		10.7977
		10.8227
		10.7744
		10.7512
		10.7761
		10.8011
		10.7779
		10.8028
		1.38067
		1.40201
		1.42346
		1.39396
		2.86814

## Sheet: Fig.3A
Relative mRNA EXPRESSION (%)
	JIP3	JIP3	JIP3	JIP4	JIP4	JIP4
iPSC	5.4587	6.15	4.5584	4.8098	3.7707	4.859
iPSC Neuron 1 week	110.071	103.325	88.391	119.903	108.737	77.2759
iPSC Neuron 2 weeks	182.083	170.263	155.264	130.273	135.766	110.375
iPSC Neuron 3 weeks	200.375	196.928	210.556	129.385	142.778	120.284

## Sheet: Fig. 3A
Cell Viability (%)
	1	2	3	Means used for plot
CRISPR Control	42	48	33	41
CRISPR Control	43	40	56	46
CRISPR Control	39	29	41	36
	1	2	3	Means used for plot
Patient	27	18	19	21
Patient	16	24	17	19
Patient	26	21	33	27

## Sheet: Fig. 3G
Mean of distance to center of nucleus (um)
	Crispr Control	Patient
	8.85	9.35
	5.95	6.3
	6.18	6.83
	6.73	6.44
	7.14	6.83
	5.95	8.99
	6.28	6.75
	6.67	7.94
	7.73	6.73
	8.19	7.1
	7.28	6.15
	6.99	7.13
	8.99	6.55
	7.54

## Sheet: Fig. 4B
Normalized % of cAMP/Protein
Time (mins)	Control	Control	Control	Patient	Patient	Patient
0	103.568	105.273	91.1593	101.789	98.3154	114.655
10	105.26	98.6232	105.244	91.7736	87.6863	91.0134
30	113.473	104.549	114.812	93.291	98.6907	101.624
60	90.4784	92.2973	86.5043	75.6458	76.8912	80.2597

## Sheet: Fig. 4C
Normalized % of cAMP/Protein
Time (mins)	Control	Control	Control	Patient	Patient	Patient
0	103.568	105.273	91.1593	101.789	98.3154	114.655
10	105.597	94.5924	89.4069	105.645	99.8391	88.3329
30	89.227	90.3077	87.6445	100.574	94.8829	85.9987
60	80.1088	78.781	77.8853	75.3658	73.5197	72.8637

[truncated: 38 more sheets: Fig. 4D, Fig. 4E, Fig. 4F, Fig. 4G, Fig. 4H, Fig. 5A, Fig. 5B, Fig. 6A, Fig. 6B, Fig. 6C, Fig. 6D, Fig. 6F, Fig. 7A, Fig. 7B, Fig. 7C, Fig. 7D, Fig. 7E, Fig. 7G, Fig. 7H, Supplementary. Fig. 1B …]
